# Supplementary material for: Clinical Features and Treatment Strategies of Q Fever Spinal Infection: A Pooled Analysis of 39 Cases and Narrative Review of the Literature
Source: Open Forum Infect Dis. 2025 Sep 19;12(10):ofaf584. doi: 10.1093/ofid/ofaf584 (PMC12497565; doi:10.1093/ofid/ofaf584)
Supplement: ofaf584_Supplementary_Data [file ofaf584_supplementary_data.zip]

Archive with 5 entries (5 files):
- Q fever_tableS1.docx
- Q fever_tableS2.docx
- Q fever_tableS3.docx
- Q fever_tableS4.docx
- renamed_b6271.docx
